# Supplementary material for: Effect of Different Hydrocolloids on the Qualitative Characteristics of Fermented Gluten-Free Quinoa Dough and Bread
Source: Foods. 2024 Apr 30;13(9):1382. doi: 10.3390/foods13091382 (PMC11083858; doi:10.3390/foods13091382)
Supplement: Supplementary file 1 [file foods-13-01382-s001.zip]

Archive with 1 entries (1 files):
- foods-2914469-supplementary.pdf
